# Supplementary material for: Plasmodium Niemann-Pick type C1-related protein is a druggable target required for parasite membrane homeostasis
Source: eLife. 2019 Mar 19;8:e40529. doi: 10.7554/eLife.40529 (PMC6424564; doi:10.7554/eLife.40529)
Supplement: Figure 8—source data 1. — Values for 109 metabolites are listed. Atovaquone was used as a control. Sheet one (‘Data’) contains averages of technical triplicates for each biological replicate. Sheet two (‘AVGs’) contains averages of the biological replicate. Data were normalized via an isotope-labelled internal standard, 13C15N-Aspartate. [file elife-40529-fig8-data1.xlsx]

## Sheet: Data
	MMV009108	MMV009108-MB DATA (OLD)	MMV019662	MMV019662-MB DATA (OLD)	MMV028038	MMV028038 (new)
2_3-Diphosphoglyceric acid	-0.0708426	-0.242474	-0.159525	-0.277826	-0.0157151	-0.178974
2-dehydro-D-gluconate	-0.534364	0.152422	-0.293077	-0.61507	-0.451007	0
2-Hydroxy-2-methylbutanedioic acid	-0.0642065	-0.0452263	0.0846993	-0.405632	-0.130364	-0.0807875
3-phosphoglycerate	0.0692533	-0.0526521	0.0159292	-0.212353	0.149777	0.127818
3-phospho-serine	0	0	0	0	0	-0.337483
4-aminobutyrate	-0.471638	-0.633764	-0.233215	-0.30036	-0.247667	0.0306165
4-phosphopantetheine	0	0	0	0	0	0.103242
4-phosphopantothenate	-1.08797	-0.60275	-0.031498	-0.0109647	-0.443477	-0.750466
4-Pyridoxic acid	-0.0903307	-0.24755	0.125333	-0.430591	0.0984426	0
5-phosphoribosyl-1-pyrophosphate	0	0	0	0	0	-1.50325
6-phospho-D-gluconate	-0.179025	-0.0834285	-0.101967	-0.0544231	-0.160918	-0.132573
acetyl-aspartate	-0.0591215	0	-0.0500096	0	-0.267994	-0.249565
acetyl-CoA	0.291773	-0.226596	0.466622	0.339116	0.355236	-0.138345
Acetyllysine	0	0	0	0	0	-5.48656
aconitate	0	0	0	0	0	-0.718845
ADP-D-glucose	-0.0587256	-0.0741528	-0.108941	-0.547945	-0.0247569	-0.257894
a-ketoglutarate	-0.693332	-0.819711	-0.799876	0.309357	-0.352222	-0.20802
alanine/sarcosine	-0.926096	-0.416513	-1.01717	-0.553092	-1.08645	-1.14346
arginine	-1.50076	0	-1.55704	0	-1.77806	0
asparagine	-0.54981	0	-0.247783	0	-0.52059	-0.63585
aspartate	-0.825441	0	-0.397879	0	-0.978502	-1.40331
CDP	0.22003	0.239152	0.0330981	-0.0683779	0.234189	-0.79784
CDP-choline	0.20831	0.304998	0.0766142	-1.36416	-0.666937	0
CDP-ethanolamine	0.360888	0.304998	0.198908	-1.36416	0.0438543	-0.270038
citrate/isocitrate	-1.25688	-0.430533	-0.689473	0.52178	-1.54046	-1.53195
CMP	0.807944	0.360217	0.10381	-0.0426403	0.575948	0.201975
coenzyme A	0	0	0	0	0	-0.70523
CTP	0.24711	-0.107132	0.204755	0.208425	0.0477518	-0.586017
cyclic-AMP	-0.200505	0.0158904	-0.119867	-0.0190797	-0.380759	0.12138
cytidine	0.193128	-1.24147	0.299652	-0.194077	0.23108	0.155231
dAMP	0.317212	0.598472	0.263719	-0.409835	1.10648	0.0483513
dATP	0.172624	-0.0180481	0.231949	0.248735	0.320713	0.495494
dCDP	-0.282981	0.254207	-0.190826	-0.539513	-0.0860612	-0.875862
dCMP	-0.209452	0.431336	-0.574214	0.11181	-0.0870703	-0.351149
dCTP	-0.24863	-0.0929303	-0.0913554	0.151431	-0.342312	-0.664654
dGDP/ADP	-0.0600458	0.0495097	-0.259303	1.06519	-0.0103048	-0.433577
D-gluconate	0	0	0	0	0	0.0970824
dGMP/AMP	-0.0727175	0.453186	-0.370267	-0.299714	0.426191	-0.663918
dGTP/ATP	-0.121599	-0.245547	-0.204558	-0.122348	-0.167257	-0.188513
dihydroorotate	1.38749	1.54744	-0.459144	-0.245355	2.57721	3.21598
dihydroxy-acetone-phosphate	0	0	0	0	0	-0.066072
DLH	-2.92813	-2.61978	-2.82714	-1.84748	-3.14085	-3.2221
DL-Pipecolic Acid	-2.19454	0	-3.28918	0	-3.06912	-2.92113
DLS	-2.29604	0	-2.05811	0	-2.77757	-1.01728
D-sedoheptulose-1/7-phosphate	-0.553508	-0.0671155	-0.427391	0.16171	-0.57642	-0.495262
dTDP	-0.0537774	0.307459	-0.123301	0.0283088	-0.137015	-1.38555
dTMP	0	0	0	0	0	-1.02623
dTTP	-0.102885	-0.204941	0.0180397	0.00281095	-0.390719	-1.05414
dUTP	0	0	0	0	0	-0.346484
FAD	-0.17795	-0.152577	-0.215316	0.0391032	-0.235106	-0.169291
FMN	0.100238	-0.182842	0.0794199	0.223207	0.27091	-0.236349
folate	-0.257129	0	-0.0567663	0	-0.357294	-0.307952
fructose-1-6-bisphosphate	-0.228381	0.10581	-0.215598	-0.554771	-0.16898	-0.413172
fructose-6-phosphate	-0.01198	-1.41477	0.137096	0.59396	-0.163405	0
fumarate	-1.1366	-0.463271	-1.3835	2.58295	-1.15716	-1.21683
GDP	0.0758832	0.130281	-0.174403	-0.0980172	0.317451	-0.28084
glucono-lactone	-0.171574	0	0.0768826	0	-0.125459	0
glucose-1-phosphate	0	0	0	0	0	-0.04049
glutamate	-0.393821	0	-0.238971	0	-0.221581	0.0212879
glutamine	-0.212646	0	-0.0333778	0	-0.161628	-0.271762
glutathione disulfide	-0.415505	-0.300749	-0.490537	-0.41769	-0.611325	-0.618931
glycerate	0	0	0	0	0	-0.325357
GMP	0.809683	0.00323116	-0.357865	-0.0621618	0.713682	0.651324
GTP	0.0633774	-0.217134	-0.0933859	0.105221	0.126855	0.1435
guanine	0.529939	0.00220611	0.552743	0.243678	0.74682	0.918597
guanosine	-0.218659	0.259352	-0.560115	0.318145	-0.11118	0.246741
histidine	-1.15065	0	-1.24617	0	-1.30568	-1.18933
HVDD	-3.04568	0	-3.04428	0	-3.29901	0
hydroxyproline/Aminolevulinate	0	0	0	0	0	-0.0816646
hypoxanthine	0	0	0	0	0	0.403765
IMP	-0.634894	-0.364754	-0.630778	0	-0.542381	-0.399891
inosine	0	0	0	0	0	-0.116334
isoleucine	-0.128179	0	-0.219806	0	-0.291396	-0.0588952
Isopentyl-PP	-0.432423	0	-0.260759	0	-0.473867	0
lactate	0	0	0	0	0	-0.439707
L-arginino-succinate	0	0	0	0	0	-2.31924
LD	-0.182792	-2.28062	-0.113174	-0.505939	-0.235695	-0.868545
leucine	-0.478378	0	-0.623599	0	-0.700219	-0.46054
lysine	-2.8089	0	-2.8614	0	-2.66392	-2.43101
malate	-1.17551	-0.493973	-1.39001	1.56979	-1.21294	-1.16319
maleic acid	0	0	0	0	0	-0.633307
methionine	0	0	0	0	0	-0.0802766
myo-inositol	0	0	0	0	0	-0.461718
Myristoyl/tetradecanoyl-CoA	0	0	0	0	0	0.0524368
N-acetyl-glucosamine-1/6-phosphate	0	0	0	0	0	0.0477628
N-acetyl-glutamate	-0.235335	0.134349	-0.116714	-1.02359	-0.248488	0.138239
N-acetyl-glutamine	-0.0310533	-0.116319	-1.9794	1.20001	-1.06305	-0.228119
N-Acetyl-L-alanine	0.623844	0.601547	-1.60106	0.0179737	-0.469197	-0.169434
N-acetyl-L-ornithine	-2.45156	-2.33172	-1.83575	-1.17828	-3.25654	-3.33163
NAD+	-0.160145	-0.00934656	-0.0788255	-0.0187108	-0.229813	-0.193166
NADH	0	0	0	0	0	-0.189782
NADP+	-0.223518	-0.162283	-0.129835	-0.220619	-0.0665344	-0.180086
NADPH	0	0	0	0	0	-0.0916646
N-carbamoyl-L-aspartate	1.22947	1.73573	-0.494738	-0.13718	2.18063	1.40636
nicotinamide mononucleotide	-0.62022	0	-0.420297	0	-0.619105	-0.539088
nicotinate	0.277736	-0.227351	0.0577151	1.48713	-0.0501565	-0.0244213
Octulose 8/1P	-0.0206811	-0.155405	0.160128	-0.0976358	0.0556073	0.365693
Octulose Bisphosphate	-0.767525	-0.442936	-0.643054	-0.628359	-0.667764	-0.828758
orotate	0.481201	0.452846	-0.171072	0.243201	2.62461	0.0491005
orotidine-5'-phosphate	-1.02203	0	-1.36022	0	-0.0849042	-1.31071
pantothenate	-0.235357	0	-0.0266132	0	-0.242364	0.105207
PD	-2.01294	-1.24429	-1.73778	-1.17261	-2.23379	-2.73152
PE	-2.35769	-1.93817	-2.0587	-1.45269	-2.53594	-2.73724
PEE	-2.59297	-2.2784	-2.47217	-1.65639	-2.9329	-2.9097
PEEK	0	0	0	0	0	-4.66096
Phenol Red	-0.661616	0	-0.22562	0	-0.584025	0
phenylalanine	-0.548715	0	-0.759821	0	-0.813732	-0.594137
phosphoenolpyruvate	0.117332	-0.227832	-0.0889694	0.088123	0.188037	0.254772
proline	0	0	0	0	0	-0.540358
PVNF	-3.1448	-3.44854	-3.18174	-4.12569	-3.42325	-3.73976
pyridoxine	0	0	0	0	0	0.0986601
Pyroglutamic acid	0.302132	-0.214549	-0.138241	0.18398	-0.0873389	-0.0662969
pyruvate	-0.332663	-0.400802	-0.945885	0.460411	-0.113505	-0.0242162
Ribose-5-phosphate	0	0	0	0	0	-0.0640773
ribose-phosphate	0	0	0	0	0	-0.672303
ribulose-5-phosphate	-0.898324	0	-0.819557	0	-0.622086	-0.448159
S-adenosyl-L-homocysteine	-0.304768	-0.00590866	-0.315463	0.323471	-0.433032	-0.393401
SD	-1.42092	-3.35588	-1.0895	-1.27544	-1.47858	-1.75962
SDL	0	0	0	0	0	-3.08756
Sedoheptulose bisphosphate	-0.270458	-0.25834	-0.312707	-0.338289	-0.202445	-0.345531
serine	-0.479586	0	-0.239945	0	-0.540993	-0.678551
SID	0	0	0	0	0	-3.10521
S-methyl-5'-thioadenosine	0	0	0	0	0	0.228688
sn-glycerol-3-phosphate	-0.22115	-0.36874	-0.27561	0.802729	-0.0434579	0.113771
succinate/Methylmalonic acid	0.344741	0.342758	-0.571967	0.241842	-0.690501	-0.598686
succinyl-CoA/methylmalonyl-CoA	0	0	0	0	0	-0.50094
taurine	-0.0631604	0	0.187711	0	-0.0914391	0
thiamine	-0.251311	0	-0.12079	0	-0.436709	0
Thiamine pyrophosphate	-0.3605	0	-0.238077	0	-0.357226	-0.374765
threonine/homoserine	-0.55127	0	-0.472577	0	-0.743732	-0.84419
trehalose-6-Phosphate	0	0	0	0	0	0.272199
tryptophan	0.0978041	0	-0.134621	0	-0.156723	-0.334073
tyrosine	-0.276003	0	-0.356266	0	-0.437807	-0.342861
UDP	-0.117132	0.199253	-0.0820423	-0.124081	-0.14978	-1.65919
UDP-D-glucose	-0.0650451	-0.0169994	-0.0301543	-0.0343691	-0.138473	-0.115927
UDP-D-glucuronate	-0.0301027	-0.0573973	-0.0985039	0.0523626	-0.0282307	-0.231787
UDP-N-acetyl-glucosamine	-0.265524	0.0574234	-0.078125	-0.0850786	-0.393154	-0.371038
UMP	0.582971	-0.132059	-0.280154	0.00849862	0.118656	-0.740165
UTP	-0.131956	-0.129574	0.0321985	0.100594	-0.379487	-1.3967
valine	-0.725291	0	-0.701381	0	-0.863678	-0.652527
VD	-2.35207	-1.84228	-1.69844	-1.56701	-2.32535	-2.72016
xanthosine	-0.222764	-0.107398	-1.65685	0.733804	-1.32117	-0.227505
xanthosine-5-phosphate	-0.645934	0.0129101	-0.380509	-0.314441	-0.95723	-1.22481

## Sheet: AVGs
	MMV009108	MMV019662	MMV028038
2_3-Diphosphoglyceric acid	-0.156658	-0.218675	-0.0973448
2-dehydro-D-gluconate	-0.190971	-0.454074	-0.225503
2-Hydroxy-2-methylbutanedioic acid	-0.0547164	-0.160467	-0.105576
3-phosphoglycerate	0.00830057	-0.0982119	0.138797
3-phospho-serine	0	0	-0.168742
4-aminobutyrate	-0.552701	-0.266788	-0.108525
4-phosphopantetheine	0	0	0.0516208
4-phosphopantothenate	-0.845361	-0.0212314	-0.596972
4-Pyridoxic acid	-0.16894	-0.152629	0.0492213
5-phosphoribosyl-1-pyrophosphate	0	0	-0.751623
6-phospho-D-gluconate	-0.131227	-0.078195	-0.146745
acetyl-aspartate	-0.0295607	-0.0250048	-0.25878
acetyl-CoA	0.0325882	0.402869	0.108446
Acetyllysine	0	0	-2.74328
aconitate	0	0	-0.359423
ADP-D-glucose	-0.0664392	-0.328443	-0.141326
a-ketoglutarate	-0.756521	-0.245259	-0.280121
alanine/sarcosine	-0.671304	-0.785131	-1.11496
arginine	-0.75038	-0.778521	-0.889028
asparagine	-0.274905	-0.123892	-0.57822
aspartate	-0.412721	-0.19894	-1.19091
CDP	0.229591	-0.0176399	-0.281825
CDP-choline	0.256654	-0.643774	-0.333469
CDP-ethanolamine	0.332943	-0.582627	-0.113092
citrate/isocitrate	-0.843707	-0.0838465	-1.5362
CMP	0.58408	0.0305848	0.388962
coenzyme A	0	0	-0.352615
CTP	0.0699892	0.20659	-0.269132
cyclic-AMP	-0.0923074	-0.0694735	-0.12969
cytidine	-0.52417	0.0527878	0.193156
dAMP	0.457842	-0.0730577	0.577416
dATP	0.0772882	0.240342	0.408103
dCDP	-0.0143867	-0.36517	-0.480961
dCMP	0.110942	-0.231202	-0.21911
dCTP	-0.17078	0.0300376	-0.503483
dGDP/ADP	-0.00526803	0.402942	-0.221941
D-gluconate	0	0	0.0485412
dGMP/AMP	0.190234	-0.33499	-0.118863
dGTP/ATP	-0.183573	-0.163453	-0.177885
dihydroorotate	1.46746	-0.35225	2.89659
dihydroxy-acetone-phosphate	0	0	-0.033036
DLH	-2.77395	-2.33731	-3.18147
DL-Pipecolic Acid	-1.09727	-1.64459	-2.99512
DLS	-1.14802	-1.02906	-1.89742
D-sedoheptulose-1/7-phosphate	-0.310312	-0.132841	-0.535841
dTDP	0.126841	-0.047496	-0.76128
dTMP	0	0	-0.513113
dTTP	-0.153913	0.0104253	-0.72243
dUTP	0	0	-0.173242
FAD	-0.165264	-0.0881066	-0.202199
FMN	-0.0413022	0.151313	0.0172808
folate	-0.128564	-0.0283831	-0.332623
fructose-1-6-bisphosphate	-0.0612852	-0.385185	-0.291076
fructose-6-phosphate	-0.713377	0.365528	-0.0817023
fumarate	-0.799933	0.599723	-1.187
GDP	0.103082	-0.13621	0.0183055
glucono-lactone	-0.0857869	0.0384413	-0.0627296
glucose-1-phosphate	0	0	-0.020245
glutamate	-0.196911	-0.119486	-0.100146
glutamine	-0.106323	-0.0166889	-0.216695
glutathione disulfide	-0.358127	-0.454113	-0.615128
glycerate	0	0	-0.162679
GMP	0.406457	-0.210014	0.682503
GTP	-0.0768784	0.00591781	0.135178
guanine	0.266073	0.39821	0.832709
guanosine	0.0203464	-0.120985	0.0677805
histidine	-0.575324	-0.623084	-1.24751
HVDD	-1.52284	-1.52214	-1.64951
hydroxyproline/Aminolevulinate	0	0	-0.0408323
hypoxanthine	0	0	0.201882
IMP	-0.499824	-0.315389	-0.471136
inosine	0	0	-0.0581668
isoleucine	-0.0640897	-0.109903	-0.175146
Isopentyl-PP	-0.216211	-0.130379	-0.236933
lactate	0	0	-0.219853
L-arginino-succinate	0	0	-1.15962
LD	-1.2317	-0.309557	-0.55212
leucine	-0.239189	-0.311799	-0.580379
lysine	-1.40445	-1.4307	-2.54747
malate	-0.834742	0.0898888	-1.18806
maleic acid	0	0	-0.316653
methionine	0	0	-0.0401383
myo-inositol	0	0	-0.230859
Myristoyl/tetradecanoyl-CoA	0	0	0.0262184
N-acetyl-glucosamine-1/6-phosphate	0	0	0.0238814
N-acetyl-glutamate	-0.0504929	-0.570153	-0.0551245
N-acetyl-glutamine	-0.0736863	-0.389692	-0.645586
N-Acetyl-L-alanine	0.612696	-0.791542	-0.319315
N-acetyl-L-ornithine	-2.39164	-1.50702	-3.29408
NAD+	-0.0847457	-0.0487681	-0.21149
NADH	0	0	-0.0948909
NADP+	-0.1929	-0.175227	-0.12331
NADPH	0	0	-0.0458323
N-carbamoyl-L-aspartate	1.4826	-0.315959	1.7935
nicotinamide mononucleotide	-0.31011	-0.210149	-0.579097
nicotinate	0.0251924	0.77242	-0.0372889
Octulose 8/1P	-0.0880428	0.0312461	0.21065
Octulose Bisphosphate	-0.605231	-0.635706	-0.748261
orotate	0.467023	0.0360646	1.33686
orotidine-5'-phosphate	-0.511015	-0.680111	-0.697806
pantothenate	-0.117679	-0.0133066	-0.0685784
PD	-1.62862	-1.4552	-2.48265
PE	-2.14793	-1.7557	-2.63659
PEE	-2.43569	-2.06428	-2.9213
PEEK	0	0	-2.33048
Phenol Red	-0.330808	-0.11281	-0.292012
phenylalanine	-0.274358	-0.379911	-0.703934
phosphoenolpyruvate	-0.0552498	-0.000423226	0.221404
proline	0	0	-0.270179
PVNF	-3.29667	-3.65372	-3.58151
pyridoxine	0	0	0.0493301
Pyroglutamic acid	0.0437917	0.0228699	-0.0768179
pyruvate	-0.366732	-0.242737	-0.0688608
Ribose-5-phosphate	0	0	-0.0320386
ribose-phosphate	0	0	-0.336152
ribulose-5-phosphate	-0.449162	-0.409779	-0.535123
S-adenosyl-L-homocysteine	-0.155338	0.00400384	-0.413217
SD	-2.3884	-1.18247	-1.6191
SDL	0	0	-1.54378
Sedoheptulose bisphosphate	-0.264399	-0.325498	-0.273988
serine	-0.239793	-0.119973	-0.609772
SID	0	0	-1.5526
S-methyl-5'-thioadenosine	0	0	0.114344
sn-glycerol-3-phosphate	-0.294945	0.263559	0.0351565
succinate/Methylmalonic acid	0.343749	-0.165062	-0.644594
succinyl-CoA/methylmalonyl-CoA	0	0	-0.25047
taurine	-0.0315802	0.0938554	-0.0457195
thiamine	-0.125656	-0.060395	-0.218354
Thiamine pyrophosphate	-0.18025	-0.119038	-0.365995
threonine/homoserine	-0.275635	-0.236288	-0.793961
trehalose-6-Phosphate	0	0	0.136099
tryptophan	0.0489021	-0.0673104	-0.245398
tyrosine	-0.138002	-0.178133	-0.390334
UDP	0.0410604	-0.103062	-0.904487
UDP-D-glucose	-0.0410222	-0.0322617	-0.1272
UDP-D-glucuronate	-0.04375	-0.0230707	-0.130009
UDP-N-acetyl-glucosamine	-0.10405	-0.0816018	-0.382096
UMP	0.225456	-0.135828	-0.310754
UTP	-0.130765	0.0663962	-0.888095
valine	-0.362646	-0.350691	-0.758103
VD	-2.09718	-1.63273	-2.52276
xanthosine	-0.165081	-0.461521	-0.774336
xanthosine-5-phosphate	-0.316512	-0.347475	-1.09102
